# Supplementary material for: Competence assessment rubric in the Physiotherapy Practicum
Source: PLoS One. 2022 Feb 25;17(2):e0264120. doi: 10.1371/journal.pone.0264120 (PMC8880643; doi:10.1371/journal.pone.0264120)
Supplement: S1 Dataset — (XLSX) [file pone.0264120.s001.xlsx]

## Sheet: Raw scores of all students
Gender	Student	GradeP1	C1P1	C2P1	C3P1	C4P1	C5P1	C6P1	C7P1	C8P1	C9P1	C10P1	C11P1	C12P1	C13P1	C14P1	MeanP1	GradeP2	C1P2	C2P2	C3P2	C4P2	C5P2	C6P2	C7P2	C8P2	C9P2	C10P2	C11P2	C12P2	C13P2	C14P2	MeanP2	C1Final	C2Final	C3Final	C4Final	C5Final	C6Final	C7Final	C8Final	C9Final	C10Final	C11Final	C12Final	C13Final	C14Final
M	S1	3	6.875	7.69345	7	8	7.33333	8	8	7.5	7.67	8.33333	8	8	7	8	7.67179																	6.875	7.69345	7	8	7.33333	8	8	7.5	7.67	8.33333	8	8	7	8
W	S2	3	5.75	7.35714	7.75	7.25	7.25	7	8	7	7.75	7.75	7	8	7	7.25	7.29337																	5.75	7.35714	7.75	7.25	7.25	7	8	7	7.75	7.75	7	8	7	7.25
M	S3	3	7.85714	8.59821	8.33333	8	8	8.66667	8.33333	8.66667	8	9.33333	9.33333	9.33333	9.66667	8.66667	8.62776																	7.85714	8.59821	8.33333	8	8	8.66667	8.33333	8.66667	8	9.33333	9.33333	9.33333	9.66667	8.66667
M	S4	3	9.125	9.125	9	8	8	9	10	8	10	10	10	9	9	10	9.16071																	9.125	9.125	9	8	8	9	10	8	10	10	10	9	9	10
W	S5	3	7.75	7.31429	7	7.2	6.8	7	8	7.8	7.8	7.6	7.4	7.8	7	7.4	7.41888																	7.75	7.31429	7	7.2	6.8	7	8	7.8	7.8	7.6	7.4	7.8	7	7.4
W	S6	3	8.35714	8.57143	8.5	9	8.5	8.5	8.5	9	8.5	9	8.5	9	8.5	8.5	8.63776																	8.35714	8.57143	8.5	9	8.5	8.5	8.5	9	8.5	9	8.5	9	8.5	8.5
M	S7																	4	10	10	10	10	10	10	10	10	10	10	10	10	10	10	10	10	10	10	10	10	10	10	10	10	10	10	10	10	10
W	S8																	4	8.5	8.5	8.5	8.5	8.25	8.5	9.25	8.5	8.25	9	9.5	9	8.25	7.33333	8.55952	8.5	8.5	8.5	8.5	8.25	8.5	9.25	8.5	8.25	9	9.5	9	8.25	7.33333
W	S9																	4	9.5	9.5	8.5	9	8	9.5	9.5	9	9	9	9	9	9	9.03846	9.03846	9.5	9.5	8.5	9	8	9.5	9.5	9	9	9	9	9	9	9.03846
M	S10																	4	8	8.33333	8	8.66667	8.33333	8.66667	9	8.66667	8.33	8	8.33333	8	8.33333	8.5	8.36881	8	8.33333	8	8.66667	8.33333	8.66667	9	8.66667	8.33	8	8.33333	8	8.33333	8.5
W	S11																	4	8	8	7.75	8.25	8	7.75	8.5	8.25	8	8.75	8.5	8.75	8.25	8	8.19643	8	8	7.75	8.25	8	7.75	8.5	8.25	8	8.75	8.5	8.75	8.25	8
W	S12																	4	7.75	7.5	8.25	8.5	8.25	8.5	8.25	8.5	7.75	9.75	8.75	8.25	8.25	8	8.30357	7.75	7.5	8.25	8.5	8.25	8.5	8.25	8.5	7.75	9.75	8.75	8.25	8.25	8
M	S13																	4	9	8	9	10	9	8	10	9	9	10	10	9	8	8	9	9	8	9	10	9	8	10	9	9	10	10	9	8	8
W	S14																	4	8.33333	8.33333	8.33333	8.66667	8.33333	8	8.66667	9	8	9.66667	9	9	8.66667	8.5	8.60714	8.33333	8.33333	8.33333	8.66667	8.33333	8	8.66667	9	8	9.66667	9	9	8.66667	8.5
W	S15																	4	8	8.33333	8.33333	8.33333	8.33333	8	8.33333	8	8.33	8.33333	8	8.33333	8.33333	8.5	8.24976	8	8.33333	8.33333	8.33333	8.33333	8	8.33333	8	8.33	8.33333	8	8.33333	8.33333	8.5
M	S16																	4	8.25	7.5	7.75	8	7.75	8.5	7.75	7.75	8	8.75	8.5	8.25	7.5	7.5	7.98214	8.25	7.5	7.75	8	7.75	8.5	7.75	7.75	8	8.75	8.5	8.25	7.5	7.5
M	S17																	4	8.25	8	8	8	7.5	8	8.75	8	8.25	8.25	8	8	8.5	9	8.17857	8.25	8	8	8	7.5	8	8.75	8	8.25	8.25	8	8	8.5	9
M	S18																	4	7.5	7	7.5	7.75	7	7.5	7.25	7.5	7.5	8.5	8	8	7.75	6	7.48214	7.5	7	7.5	7.75	7	7.5	7.25	7.5	7.5	8.5	8	8	7.75	6
M	S19																	4	8.5	8.5	8.75	8.75	8.5	8.25	9	8.5	8.75	9.25	8.75	8.75	8.5	8.5	8.66071	8.5	8.5	8.75	8.75	8.5	8.25	9	8.5	8.75	9.25	8.75	8.75	8.5	8.5
W	S20																	4	6.75	7	7.5	7.25	7.5	7	8	7.25	7	7	6.5	7.25	7.25	8.11111	7.24008	6.75	7	7.5	7.25	7.5	7	8	7.25	7	7	6.5	7.25	7.25	8.11111
W	S21																	4	8.5	8.25	8.75	8.75	8	8	8.5	9	8.75	9.25	8.75	9	8.75	9.5	8.69643	8.5	8.25	8.75	8.75	8	8	8.5	9	8.75	9.25	8.75	9	8.75	9.5
W	S22																	4	8.33333	8.66667	8.66667	8.33333	9.33333	8.33333	9.66667	8.66667	8.67	10	9	9	8.33333	8	8.78595	8.33333	8.66667	8.66667	8.33333	9.33333	8.33333	9.66667	8.66667	8.67	10	9	9	8.33333	8
W	S23																	4	8.5	8.75	9	9	8.75	8.5	9.25	9	8.5	9.5	9.5	8.75	8.75	9	8.91071	8.5	8.75	9	9	8.75	8.5	9.25	9	8.5	9.5	9.5	8.75	8.75	9
W	S24																	4	7.25	7.25	7.75	7.75	7	7	8.25	8	7.75	8.25	8	7.5	7.75	7.5	7.64286	7.25	7.25	7.75	7.75	7	7	8.25	8	7.75	8.25	8	7.5	7.75	7.5
M	S25																	4	8.75	8.75	8.25	8.5	8.5	8.25	9.0625	9	8	9	9	9	8	9	8.64732	8.75	8.75	8.25	8.5	8.5	8.25	9.0625	9	8	9	9	9	8	9
W	S26																	4	7.5	7.25	8.25	8	7.75	7.75	8	8.25	8.25	9	8.25	8.25	7.75	7	7.94643	7.5	7.25	8.25	8	7.75	7.75	8	8.25	8.25	9	8.25	8.25	7.75	7
W	S27																	4	8.75	8.75	9.25	9.25	9.25	8.75	9.5	8.5	9.25	9.75	9.25	9.25	9	10	9.17857	8.75	8.75	9.25	9.25	9.25	8.75	9.5	8.5	9.25	9.75	9.25	9.25	9	10
W	S28																	4	8.5	8.75	8.5	8.75	8.25	8.5	9	9	8.5	9	8.75	8.75	9	8	8.66071	8.5	8.75	8.5	8.75	8.25	8.5	9	9	8.5	9	8.75	8.75	9	8
W	S29																	4	7.5	7.5	7	7.25	7	8	7.5	8.25	7.25	7.25	7.5	8.5	8	7.5	7.57143	7.5	7.5	7	7.25	7	8	7.5	8.25	7.25	7.25	7.5	8.5	8	7.5
W	S30																	4	9.25	8.5	9	9	9	9.25	9	9.75	9.25	9.5	9.5	9.5	9	8	9.10714	9.25	8.5	9	9	9	9.25	9	9.75	9.25	9.5	9.5	9.5	9	8
W	S31																	4	9.25	8.5	9	9	9	9.25	9	9.75	9.25	9.5	9.5	9.5	9	8	9.10714	9.25	8.5	9	9	9	9.25	9	9.75	9.25	9.5	9.5	9.5	9	8
W	S32																	4	8	7.25	8	8	8	7.75	8.5	8.25	8.5	8.75	8.5	8.5	9	7.33333	8.16667	8	7.25	8	8	8	7.75	8.5	8.25	8.5	8.75	8.5	8.5	9	7.33333
W	S33																	4	7.25	7.5	8	8.25	8.25	7.75	8.5	8.5	7.75	8.5	8.75	9	8.5	8	8.17857	7.25	7.5	8	8.25	8.25	7.75	8.5	8.5	7.75	8.5	8.75	9	8.5	8
M	S34																	4	7.75	7.5	7.5	7.5	7	7.25	7.25	7	7	8.2	7.75	7	7.5	5	7.22857	7.75	7.5	7.5	7.5	7	7.25	7.25	7	7	8.2	7.75	7	7.5	5
M	S35																	4	8.75	8.75	9	9	9	8.75	8.75	8.75	8.5	8.5	8.5	8.5	8.5	9	8.73214	8.75	8.75	9	9	9	8.75	8.75	8.75	8.5	8.5	8.5	8.5	8.5	9
M	S36																	4	6.5	6.25	6.25	6.5	6	6.5	6.25	7	6.75	7.5	7.25	6.75	6.5	7.5	6.67857	6.5	6.25	6.25	6.5	6	6.5	6.25	7	6.75	7.5	7.25	6.75	6.5	7.5
M	S37																	4	9.33333	9.33333	9.33333	9.33333	9.66667	9.33333	9.66667	9.66667	9.33	9.33333	9	9.66667	9.33333	9	9.38071	9.33333	9.33333	9.33333	9.33333	9.66667	9.33333	9.66667	9.66667	9.33	9.33333	9	9.66667	9.33333	9
W	S38																	4	6.25	6.5	7	7	6.25	6.75	6.75	7.25	6.5	8.75	8.25	6.75	7	6	6.92857	6.25	6.5	7	7	6.25	6.75	6.75	7.25	6.5	8.75	8.25	6.75	7	6
W	S39																	4	7.5	7	8	8	8	8	8	8.5	8	8.5	9.5	9	8	8	8.14286	7.5	7	8	8	8	8	8	8.5	8	8.5	9.5	9	8	8
W	S40																	4	7.5	7.5	8	8.5	7.5	7.5	7.5	8	8	9	9	9	7.5	9	8.10714	7.5	7.5	8	8.5	7.5	7.5	7.5	8	8	9	9	9	7.5	9
M	S41																	4	7.66667	7.33333	8.33333	8	7.66667	8	7.66667	8	8	7.33333	8.33333	7.33333	8.33333	8	7.85714	7.66667	7.33333	8.33333	8	7.66667	8	7.66667	8	8	7.33333	8.33333	7.33333	8.33333	8
M	S42																	4	6.8	7.2	7.6	7.8	7.8	7.4	7.4	7.6	7.6	7	7.6	7.6	7.8	7.66667	7.49048	6.8	7.2	7.6	7.8	7.8	7.4	7.4	7.6	7.6	7	7.6	7.6	7.8	7.66667
M	S43																	4	8	8	8.5	8.75	8.5	7.75	8.75	7.75	8.5	8.5	8.25	9.5	8.5	8.5	8.41071	8	8	8.5	8.75	8.5	7.75	8.75	7.75	8.5	8.5	8.25	9.5	8.5	8.5
M	S44																	4	7.25	7.5	7.75	7.25	7.25	8	8	7.75	7.5	9	8.5	8.25	8.25	8	7.875	7.25	7.5	7.75	7.25	7.25	8	8	7.75	7.5	9	8.5	8.25	8.25	8
M	S45																	4	7.75	7.5	8	8	7.75	8	8.25	8.5	8	8.5	8.25	8.5	8	6	7.92857	7.75	7.5	8	8	7.75	8	8.25	8.5	8	8.5	8.25	8.5	8	6
W	S46																	4	8.6	8.8	9.2	9.4	9	9	8.8	9	8.8	9.2	9.4	9	9.2	8.8	9.01429	8.6	8.8	9.2	9.4	9	9	8.8	9	8.8	9.2	9.4	9	9.2	8.8
W	S47																	4	7.25	7.25	8	8	7.75	7.75	8.25	8.25	7.75	8.5	8.5	8.25	7.5	8	7.92857	7.25	7.25	8	8	7.75	7.75	8.25	8.25	7.75	8.5	8.5	8.25	7.5	8
W	S48																	4	7	7.66667	7.33333	7.33333	6.66667	7.33333	8.33333	7.66667	7.33	8.33333	8.33333	8.66667	8	8	7.71405	7	7.66667	7.33333	7.33333	6.66667	7.33333	8.33333	7.66667	7.33	8.33333	8.33333	8.66667	8	8
W	S49																	4	8.5	8.5	8.5	8.75	8.25	8	8.5	9	8.5	8.5	7.5	8.25	8.5	8.5	8.41071	8.5	8.5	8.5	8.75	8.25	8	8.5	9	8.5	8.5	7.5	8.25	8.5	8.5
W	S50																	4	8.5	8.5	8.5	8.5	8.25	8.5	8.75	9	8.5	9.5	9.5	9	9	8.33333	8.7381	8.5	8.5	8.5	8.5	8.25	8.5	8.75	9	8.5	9.5	9.5	9	9	8.33333
M	S51																	4	7.33333	7.33333	7.66667	7.66667	8	8	8.33333	8.33333	8.33	9	9	8.33333	9	8	8.16643	7.33333	7.33333	7.66667	7.66667	8	8	8.33333	8.33333	8.33	9	9	8.33333	9	8
W	S52																	4	7.75	8	8	8	7.5	7.25	8.25	8	7.5	9	8.5	7.75	7.5	7	7.85714	7.75	8	8	8	7.5	7.25	8.25	8	7.5	9	8.5	7.75	7.5	7
W	S53																	4	8.25	8	8	8.75	8.75	8.75	8	8.25	8.5	8.75	8.25	8.5	8.5	9	8.44643	8.25	8	8	8.75	8.75	8.75	8	8.25	8.5	8.75	8.25	8.5	8.5	9
W	S54																	4	9.25	9.25	9.75	10	9.25	9.5	9.25	9.25	9.25	10	10	9.5	9.5	9	9.48214	9.25	9.25	9.75	10	9.25	9.5	9.25	9.25	9.25	10	10	9.5	9.5	9
W	S55																	4	8	8	8.25	8.5	8.25	8	8.5	8.25	8	8.25	8.5	8.25	8.25	6.5	8.10714	8	8	8.25	8.5	8.25	8	8.5	8.25	8	8.25	8.5	8.25	8.25	6.5
M	S56																	4	8	9.25	8.5	8.5	8.75	8.75	9.5	9	8.25	8.75	9	9.25	8.25	8.66667	8.74405	8	9.25	8.5	8.5	8.75	8.75	9.5	9	8.25	8.75	9	9.25	8.25	8.66667
M	S57																	4	8	8.33333	7.33333	8.66667	8	8	8.66667	8.33333	7.67	9	9.33333	8.75	9	9	8.43476	8	8.33333	7.33333	8.66667	8	8	8.66667	8.33333	7.67	9	9.33333	8.75	9	9
M	S58																	4	8.5	8.5	9	9.5	9	9	9	9	9	9	9	9	9.33333	9	8.9881	8.5	8.5	9	9.5	9	9	9	9	9	9	9	9	9.33333	9
W	S59																	4	7.75	7.75	7.75	7.75	8	8.25	8.5	8	8	8.25	8.25	7.75	8	8	8	7.75	7.75	7.75	7.75	8	8.25	8.5	8	8	8.25	8.25	7.75	8	8
W	S60																	4	7.5	7.75	7.5	8.25	8	8.25	8	8	7.75	9.25	9	9	8.33333	7	8.1131	7.5	7.75	7.5	8.25	8	8.25	8	8	7.75	9.25	9	9	8.33333	7
W	S61																	4	8.75	8.5	8.75	8.75	8.75	8.75	9.25	9.25	8.5	9.5	9.25	9.5	8.75	8.33333	8.89881	8.75	8.5	8.75	8.75	8.75	8.75	9.25	9.25	8.5	9.5	9.25	9.5	8.75	8.33333
M	S62																	4	7	7.25	6.5	6.75	6.75	7	7.5	7	6.5	7.5	7.25	7.75	6.75	7	7.03571	7	7.25	6.5	6.75	6.75	7	7.5	7	6.5	7.5	7.25	7.75	6.75	7
M	S63																	4	6	5.75	6	6	6.5	5.75	6.25	6.25	5.75	6.25	6.25	6.25	5.75	5	5.98214	6	5.75	6	6	6.5	5.75	6.25	6.25	5.75	6.25	6.25	6.25	5.75	5
W	S64																	4	9.5	9.75	9.75	9.75	9.5	9.25	9.25	9.75	9.5	9.75	9.75	9.75	9.75	10	9.64286	9.5	9.75	9.75	9.75	9.5	9.25	9.25	9.75	9.5	9.75	9.75	9.75	9.75	10
M	S65																	4	6.25	6.5	6.25	6.75	6.5	5.75	6.25	6	6	5.25	6	5.75	6.25	6	6.10714	6.25	6.5	6.25	6.75	6.5	5.75	6.25	6	6	5.25	6	5.75	6.25	6
W	S66																	4	8.75	8.75	8.5	9	9	8.75	9	9	8.75	8.75	9	9	8.75	8.66667	8.83333	8.75	8.75	8.5	9	9	8.75	9	9	8.75	8.75	9	9	8.75	8.66667
W	S67																	4	8	8	8.25	8	7.75	8	8.25	8	8	8.25	8.5	8.75	8.25	7.5	8.10714	8	8	8.25	8	7.75	8	8.25	8	8	8.25	8.5	8.75	8.25	7.5
M	S68																	4	9	9	8.66667	9	8	8.33333	8.66667	8.66667	8.67	8.66667	9	9	8.66667	8.66667	8.71452	9	9	8.66667	9	8	8.33333	8.66667	8.66667	8.67	8.66667	9	9	8.66667	8.66667
W	S69																	4	8	7.5	8.5	7.5	8	6.5	7	8.5	7.5	8.5	8.5	9	8.5	8.5	8	8	7.5	8.5	7.5	8	6.5	7	8.5	7.5	8.5	8.5	9	8.5	8.5
W	S70																	4	9	8	8	8	8	8	8	8	8	10	8	9	9	9	8.42857	9	8	8	8	8	8	8	8	8	10	8	9	9	9
W	S71																	4	9.33333	8.33333	8.66667	9	9	9.33333	10	9.33333	9	9	9	9	8.66667	9.33333	9.07143	9.33333	8.33333	8.66667	9	9	9.33333	10	9.33333	9	9	9	9	8.66667	9.33333
M	S72																	4	9	9	8.5	8.66667	8.66667	8	8.33333	8.66667	8.33	8.33333	8.33333	9.33333	8	8.66667	8.55929	9	9	8.5	8.66667	8.66667	8	8.33333	8.66667	8.33	8.33333	8.33333	9.33333	8	8.66667
W	S73																	4	8	9	9	9	9	8	10	10	9	10	10	9	10	10	9.28571	8	9	9	9	9	8	10	10	9	10	10	9	10	10
W	S74																	4	8.75	9	8.75	8.75	9.25	8.75	8.75	8.75	9	9	9	9	8.75	8.75	8.875	8.75	9	8.75	8.75	9.25	8.75	8.75	8.75	9	9	9	9	8.75	8.75
W	S75																	4	8	8	8.5	8	7.5	8	8	8.5	9	9.66667	9.33333	9.66667	9.33333	8.33333	8.55952	8	8	8.5	8	7.5	8	8	8.5	9	9.66667	9.33333	9.66667	9.33333	8.33333
W	S76																	4	7.66667	8.33333	8	8	8.33333	8	8.33333	8.33333	8	8.33333	8	7.66667	8	8.33333	8.09524	7.66667	8.33333	8	8	8.33333	8	8.33333	8.33333	8	8.33333	8	7.66667	8	8.33333
M	S77																	4	8	8	9	9	8	8	10	9	9	9	8	8	8	9	8.57143	8	8	9	9	8	8	10	9	9	9	8	8	8	9
M	S78																	4	8.33333	8.66667	9	8.33333	9.33333	8.33333	9.33333	8.33333	8.67	9.33333	9.33333	9	9.33333	8.33333	8.83357	8.33333	8.66667	9	8.33333	9.33333	8.33333	9.33333	8.33333	8.67	9.33333	9.33333	9	9.33333	8.33333
W	S79																	4	8	8	8.25	8.5	8.75	8	7.75	8	8	7	8	8	8	8	8.01786	8	8	8.25	8.5	8.75	8	7.75	8	8	7	8	8	8	8
M	S80																	4	7	7	6.5	6.5	8	7	6.5	6.5	7	6.5	7	7	6.5	6.5	6.82143	7	7	6.5	6.5	8	7	6.5	6.5	7	6.5	7	7	6.5	6.5
W	S81																	4	8.33333	8.33333	8.33333	8.33333	8	8.5	9.33333	8.66667	8.5	10	9.33333	9.33333	8.5	8.5	8.71429	8.33333	8.33333	8.33333	8.33333	8	8.5	9.33333	8.66667	8.5	10	9.33333	9.33333	8.5	8.5
M	S82																	4	8	8.33333	8	9	8.66667	8.33333	8.33333	8.33333	8	10	9	8.25	9	9	8.58929	8	8.33333	8	9	8.66667	8.33333	8.33333	8.33333	8	10	9	8.25	9	9
M	S83																	4	7	6.66667	7	7	6.5	6	6	6.5	6.5	7	8	7	6	7	6.72619	7	6.66667	7	7	6.5	6	6	6.5	6.5	7	8	7	6	7
W	S84																	4	8	8.33333	8	8.33333	8	8.66667	9	9.33333	8.33	9	9.33333	8.66667	8	8	8.49976	8	8.33333	8	8.33333	8	8.66667	9	9.33333	8.33	9	9.33333	8.66667	8	8
W	S85																	4	7.66667	8.66667	8.33333	8.33333	8.66667	7.66667	9	8.33333	8.33	9.66667	9.33333	8.33333	8	9	8.52357	7.66667	8.66667	8.33333	8.33333	8.66667	7.66667	9	8.33333	8.33	9.66667	9.33333	8.33333	8	9
M	S86																	4	7.33333	7	8.33333	7.33333	7.66667	8	7.66667	7.33333	8	8	7.66667	8	8	7	7.66667	7.33333	7	8.33333	7.33333	7.66667	8	7.66667	7.33333	8	8	7.66667	8	8	7
M	S87																	4	8.25	8	8.5	8.5	8.25	8.25	8.5	9	8	9.25	9.25	9	8.2	9	8.56786	8.25	8	8.5	8.5	8.25	8.25	8.5	9	8	9.25	9.25	9	8.2	9
M	S88																	4	8.5	8.5	8.5	8.25	8.25	8	8.25	8.25	8.5	7.5	7.5	7.75	8	7	8.05357	8.5	8.5	8.5	8.25	8.25	8	8.25	8.25	8.5	7.5	7.5	7.75	8	7
W	S89																	4	9	9	9.25	9.25	8.75	9	9.5	9	8.75	9.25	9.25	9	8.75	9	9.05357	9	9	9.25	9.25	8.75	9	9.5	9	8.75	9.25	9.25	9	8.75	9
W	S90																	4	9.5	9	10	9.5	10	9.5	9.5	10	9.5	10	10	10	9.5	10	9.71429	9.5	9	10	9.5	10	9.5	9.5	10	9.5	10	10	10	9.5	10
M	S91																	4	8	8	8.33333	8.66667	8.66667	8.33333	8.33333	8	8.67	8.33333	8	8.66667	8.33333	8	8.30976	8	8	8.33333	8.66667	8.66667	8.33333	8.33333	8	8.67	8.33333	8	8.66667	8.33333	8
W	S92																	4	7.75	8.25	8.25	8	8.25	8	8.75	8.5	8	8.5	8.5	8.25	9	8	8.28571	7.75	8.25	8.25	8	8.25	8	8.75	8.5	8	8.5	8.5	8.25	9	8
M	S93																	4	9	8.5	8.75	9	9	8.5	8.75	8.75	9	9.25	9	9	8.25	9	8.83929	9	8.5	8.75	9	9	8.5	8.75	8.75	9	9.25	9	9	8.25	9
M	S94																	4	8.54545	8.18182	8.45455	8.83333	8.36364	8.54545	8.63636	8.63636	8.45	8.63636	8.63636	8.54545	8.3	8	8.48323	8.54545	8.18182	8.45455	8.83333	8.36364	8.54545	8.63636	8.63636	8.45	8.63636	8.63636	8.54545	8.3	8
W	S95																	4	8.2	8	8.2	8.2	8.6	8.2	8	8.2	8.4	8.6	8.4	8.6	8.4	9	8.35714	8.2	8	8.2	8.2	8.6	8.2	8	8.2	8.4	8.6	8.4	8.6	8.4	9
M	S96																	4	7.5	8	8	8	9	8.5	8.5	8	8.5	8.33333	8	8.5	8	8	8.20238	7.5	8	8	8	9	8.5	8.5	8	8.5	8.33333	8	8.5	8	8
M	S97																	4	9	8.75	8.5	9	8.75	8.5	9	9	8.5	9	9.25	9.25	8.75	9	8.875	9	8.75	8.5	9	8.75	8.5	9	9	8.5	9	9.25	9.25	8.75	9
W	S98																	4	8.2	8.4	8.4	9	8.8	8.8	9	9	8.8	9.2	9.4	9.2	8.6	9	8.84286	8.2	8.4	8.4	9	8.8	8.8	9	9	8.8	9.2	9.4	9.2	8.6	9
W	S99																	4	8.3	8.3	8.5	8.3	8.1	8.4	8.7	8.8	8.7	9	8.8	8.55556	8.5	8.5	8.53254	8.3	8.3	8.5	8.3	8.1	8.4	8.7	8.8	8.7	9	8.8	8.55556	8.5	8.5
W	S100																	4	8.75	8.75	9.25	9.25	9	9	9	9.5	9	9.6	9.5	9.75	9	9	9.16786	8.75	8.75	9.25	9.25	9	9	9	9.5	9	9.6	9.5	9.75	9	9
W	S101																	4	8.6	8.36364	8.8	8.6	8.3	8.3	8.7	8.6	8.6	9.2	8.7	8.7	8.5	8	8.56883	8.6	8.36364	8.8	8.6	8.3	8.3	8.7	8.6	8.6	9.2	8.7	8.7	8.5	8
M	S102																	4	8.66667	8.66667	8.33333	8.66667	8.66667	9.33333	9.33333	9.66667	9	10	9.33333	9.66667	8.33333	8.5	9.0119	8.66667	8.66667	8.33333	8.66667	8.66667	9.33333	9.33333	9.66667	9	10	9.33333	9.66667	8.33333	8.5
M	S103																	4	8.75	8.5	9	9	9	8.5	8.75	9.4	8.5	9.5	9.25	9.75	9.5	9.5	9.06429	8.75	8.5	9	9	9	8.5	8.75	9.4	8.5	9.5	9.25	9.75	9.5	9.5
W	S104																	4	8.5	8.25	8.75	8.5	8.25	8.25	8	8.2	8.25	8.75	8.5	8.6	8.25	8	8.36071	8.5	8.25	8.75	8.5	8.25	8.25	8	8.2	8.25	8.75	8.5	8.6	8.25	8
M	S105																	4	8.5	8.75	8.25	9	8.75	9	9	8	8.75	9.75	9.5	9	8.75	9	8.85714	8.5	8.75	8.25	9	8.75	9	9	8	8.75	9.75	9.5	9	8.75	9
W	S106																	4	8.33333	9	8.75	8.75	9.33333	8.5	9	9.25	8.5	9.25	9	9	8.75	9	8.8869	8.33333	9	8.75	8.75	9.33333	8.5	9	9.25	8.5	9.25	9	9	8.75	9
W	S107																	4	8.33333	8	8.33333	8	8	7.66667	8.33333	8.33333	7.33	9	9	8.66667	7.66667	7	8.11881	8.33333	8	8.33333	8	8	7.66667	8.33333	8.33333	7.33	9	9	8.66667	7.66667	7
W	S108																	4	8.4	8.4	8.2	8.8	8.8	8.2	8.4	9	8.2	9.6	9.2	9.16667	8.8	8	8.65476	8.4	8.4	8.2	8.8	8.8	8.2	8.4	9	8.2	9.6	9.2	9.16667	8.8	8
M	S109																	4	9.25	9.5	8.75	9.25	9.75	9	9.25	9.5	8.75	10	9.75	9.75	9	9	9.32143	9.25	9.5	8.75	9.25	9.75	9	9.25	9.5	8.75	10	9.75	9.75	9	9
M	S110																	4	8	8	8.5	8	8.5	8.25	8.25	8.5	8.75	8.25	8	8.75	8	7	8.19643	8	8	8.5	8	8.5	8.25	8.25	8.5	8.75	8.25	8	8.75	8	7
W	S111																	4	8	8.25	8.25	8.75	8.5	8.25	8.5	8.5	8.25	8.75	9	8.75	8.75	8.75	8.51786	8	8.25	8.25	8.75	8.5	8.25	8.5	8.5	8.25	8.75	9	8.75	8.75	8.75
M	S112																	4	7.75	7.5	7.75	8	7.75	7.5	7.75	7.75	7.75	8.75	8	8	7.75	8	7.85714	7.75	7.5	7.75	8	7.75	7.5	7.75	7.75	7.75	8.75	8	8	7.75	8
W	S113																	4	9.33333	9.33333	9.33333	9.33333	8.66667	8.66667	8.75	9.33333	9.33	9.66667	9.33333	9.33333	9.33333	9	9.19619	9.33333	9.33333	9.33333	9.33333	8.66667	8.66667	8.75	9.33333	9.33	9.66667	9.33333	9.33333	9.33333	9
M	S114																	4	8.5	8.25	8.5	8.75	8.5	8.33333	9	9	9	9.6	9.6	9.5	9	9	8.89524	8.5	8.25	8.5	8.75	8.5	8.33333	9	9	9	9.6	9.6	9.5	9	9
M	S115																	4	9	8.75	9	9.25	9.25	9	9.5	9.25	9	9.5	9.25	9.4	9	9	9.15357	9	8.75	9	9.25	9.25	9	9.5	9.25	9	9.5	9.25	9.4	9	9
M	S116																	4	8.14286	8.14286	8.28571	8.28571	8.14286	8.75	8.5	8.75	8	8.5	8.25	8.5	8.25	9	8.39286	8.14286	8.14286	8.28571	8.28571	8.14286	8.75	8.5	8.75	8	8.5	8.25	8.5	8.25	9
W	S117																	4	9	8.75	9.5	9.5	9.25	9.75	9.25	9.5	9.6	10	10	10	9.5	10	9.54286	9	8.75	9.5	9.5	9.25	9.75	9.25	9.5	9.6	10	10	10	9.5	10
M	S118																	4	9	8.75	8.5	8.5	8.25	8.75	8.75	8.5	8.25	8.25	8.25	8	8.5	9	8.51786	9	8.75	8.5	8.5	8.25	8.75	8.75	8.5	8.25	8.25	8.25	8	8.5	9
M	S119																	4	8.25	8	9	8.75	8.75	8.5	9.5	8.75	8.5	9	8.75	9.25	9	9	8.78571	8.25	8	9	8.75	8.75	8.5	9.5	8.75	8.5	9	8.75	9.25	9	9
M	S120																	4	8.83333	8.66667	8.16667	8.83333	8.5	8.33333	9	8.83333	8.33	9	8.66667	8.5	8.5	8.5	8.61881	8.83333	8.66667	8.16667	8.83333	8.5	8.33333	9	8.83333	8.33	9	8.66667	8.5	8.5	8.5
W	S121																	4	9.33333	9.33333	9.66667	9.33333	9.66667	9.33333	9	9.33333	9.33	9.66667	9.66667	9.66667	9.33333	10	9.47595	9.33333	9.33333	9.66667	9.33333	9.66667	9.33333	9	9.33333	9.33	9.66667	9.66667	9.66667	9.33333	10
M	S122																	4	8.77778	9.22222	8.66667	9.11111	8.88889	8.6	9.1	8.9	8.7	9.2	9.11111	8.9	9	9	8.94127	8.77778	9.22222	8.66667	9.11111	8.88889	8.6	9.1	8.9	8.7	9.2	9.11111	8.9	9	9
W	S123																	4	8.5	8.5	8.5	8.5	8.5	8.75	8.25	8.5	8.5	8.5	8.5	8	8.5	8.5	8.46429	8.5	8.5	8.5	8.5	8.5	8.75	8.25	8.5	8.5	8.5	8.5	8	8.5	8.5
W	S124																	4	8.5	8.66667	9	8.57143	8.83333	8.83333	8.83333	8.83333	8.83	8.83333	8.83333	9.16667	8.5	9	8.80248	8.5	8.66667	9	8.57143	8.83333	8.83333	8.83333	8.83333	8.83	8.83333	8.83333	9.16667	8.5	9
M	S125																	4	8.42857	8.57143	8.71429	8.42857	8.71429	8.85714	8.66667	8.42857	8.57	9.14286	8.85714	9	8.28571	8	8.61895	8.42857	8.57143	8.71429	8.42857	8.71429	8.85714	8.66667	8.42857	8.57	9.14286	8.85714	9	8.28571	8
W	S126																	4	9.25	9.25	9	9	9.5	9	9.66667	9.25	9.25	9.5	9.5	9.25	9.2	9.5	9.29405	9.25	9.25	9	9	9.5	9	9.66667	9.25	9.25	9.5	9.5	9.25	9.2	9.5
W	S127																	4	8	8.2	8.6	8.6	8.4	8	8.8	8.6	8.6	9	9.2	9.2	8.4	9	8.61429	8	8.2	8.6	8.6	8.4	8	8.8	8.6	8.6	9	9.2	9.2	8.4	9
W	S128																	4	9.6	9.4	9.16667	9.4	9.6	9.2	9.8	9.8	9.4	9.8	9.8	9.6	9.8	9.8	9.58333	9.6	9.4	9.16667	9.4	9.6	9.2	9.8	9.8	9.4	9.8	9.8	9.6	9.8	9.8
W	S129																	4	8.25	8.5	8.25	8.75	8.75	9	8.25	8.66667	8.75	7.5	7.8	7.4	8	8	8.27619	8.25	8.5	8.25	8.75	8.75	9	8.25	8.66667	8.75	7.5	7.8	7.4	8	8
W	S130																	4	6.66667	7.33333	7	7.66667	8.33333	7	7	7.33333	7.33	8.66667	8	7	7.33333	8	7.47595	6.66667	7.33333	7	7.66667	8.33333	7	7	7.33333	7.33	8.66667	8	7	7.33333	8
W	S131																	4	8.66667	9	8.66667	8.33333	8.33333	8.66667	8.33333	8.66667	8.67	9.66667	9.66667	9.33333	8.66667	9.33333	8.85738	8.66667	9	8.66667	8.33333	8.33333	8.66667	8.33333	8.66667	8.67	9.66667	9.66667	9.33333	8.66667	9.33333
M	S132																	4	7.45455	7.54545	7.81818	8	7.72727	7.8	8	7.72727	7.82	8.36364	7.72727	7.63636	8	8	7.83	7.45455	7.54545	7.81818	8	7.72727	7.8	8	7.72727	7.82	8.36364	7.72727	7.63636	8	8
W	S133																	4	9	9.25	9.5	9.75	9.5	9.5	9	10	9.5	10	10	10	9.25	10	9.58929	9	9.25	9.5	9.75	9.5	9.5	9	10	9.5	10	10	10	9.25	10
M	S134																	4	8.75	8.75	9	9	9.25	8.75	9	9	8.75	9.5	9.25	9.5	9.5	10	9.14286	8.75	8.75	9	9	9.25	8.75	9	9	8.75	9.5	9.25	9.5	9.5	10
W	S135																	4	7.33333	7.33333	7	7.66667	7	7.66667	7.33333	8	7.67	9.33333	9.33333	8.66667	8	9	7.95262	7.33333	7.33333	7	7.66667	7	7.66667	7.33333	8	7.67	9.33333	9.33333	8.66667	8	9
W	S136																	4	8.5	8.25	8.75	8.5	8.5	8	8.5	8.75	8.25	8.75	8.5	8.75	8.75	8.25	8.5	8.5	8.25	8.75	8.5	8.5	8	8.5	8.75	8.25	8.75	8.5	8.75	8.75	8.25
M	S137	3	9	9	8	9	9	9	9	8	9	9	9	8	9	8	8.71429	4	9	9	9	9	9.66667	9	9	9	9.33	9.33333	9.33333	9.66667	8.66667	9	9.14262	9	9	8.5	9	9.33333	9	9	8.5	9.165	9.16667	9.16667	8.83333	8.83333	8.5
W	S138	3	7	7.25	7.75	9	8.5	7.75	7.75	8.5	8.25	8.75	9	8.75	8.25	7	8.10714	4	8	7	8	8	8	7	9	9	8	9	10	9	8	8	8.28571	7.5	7.125	7.875	8.5	8.25	7.375	8.375	8.75	8.125	8.875	9.5	8.875	8.125	7.5
W	S139	3	7	7	7.25	7.5	8	8	7.75	8	8	9	9	8.5	9	9	8.07143	4	8.33333	8	8.33333	8.33333	8.33333	8.33333	8.66667	8.33333	8.33	9	8.33333	8.33333	8.33333	9	8.42833	7.66667	7.5	7.79167	7.91667	8.16667	8.16667	8.20833	8.16667	8.165	9	8.66667	8.41667	8.66667	9
W	S140	3	8.5	8.5	7.5	9	8	8.5	9	8.5	8	7.33333	7.33333	7	7.33333	7	7.96429	4	8	8	8	8	9	9	9	9	8	8	8	9	8	9	8.42857	8.25	8.25	7.75	8.5	8.5	8.75	9	8.75	8	7.66667	7.66667	8	7.66667	8
W	S141	3	6	7	7	6	7	6	6	6	6	6	6	6	6	7	6.28571	4	9	9	8	9	9	8	9	8	9	9	9	10	8	8	8.71429	7.5	8	7.5	7.5	8	7	7.5	7	7.5	7.5	7.5	8	7	7.5
M	S142	3	8	8.5	9	8	9	8.5	9	9.5	9.5	10	10	9	7.5	8	8.82143	4	8.0625	8.0625	8	8	8	9	7	9	8	7	10	10	6	10	8.29464	8.03125	8.28125	8.5	8	8.5	8.75	8	9.25	8.75	8.5	10	9.5	6.75	9
M	S143	3	7	7	7	7	6.75	7.25	7.25	7.5	7	7.75	7.25	7.25	7.25	9	7.30357	4	9	9	9	9	9	9	9	9	9	9	9	9	9	9	9	8	8	8	8	7.875	8.125	8.125	8.25	8	8.375	8.125	8.125	8.125	9
M	S144	3	9	9	8	8.66667	8	8.33333	8.66667	8.33333	9.33	8.66667	8	8.66667	8.66667	9.5	8.63071	4	10	10	10	10	10	10	10	10	10	10	10	10	10	10	10	9.5	9.5	9	9.33333	9	9.16667	9.33333	9.16667	9.665	9.33333	9	9.33333	9.33333	9.75
W	S145	3	9	8.66667	9	9	8.66667	8.66667	8.66667	9	8.67	9	9	9	9.33333	9	8.905	4	8	9	8	10	9	8	10	10	9	10	10	8	9	8	9	8.5	8.83333	8.5	9.5	8.83333	8.33333	9.33333	9.5	8.835	9.5	9.5	8.5	9.16667	8.5
W	S146	3	4.9375	4.93	5	5	5	5	5	5	5	5	5	5	5	4	4.91911	4	9	8.75	9	9	9	9	9	9	9	9	9	9	9	9	8.98214	6.96875	6.84	7	7	7	7	7	7	7	7	7	7	7	6.5
M	S147	3	9.5625	8.76786	8.83333	8.71429	8.57143	8.42857	9.28571	8.71429	8.83	8.5	8.2	8.83333	8	8.8	8.71724	4	9.5	9.5	9.5	9.5	9.5	9	9.5	9.5	9.5	9.5	9.5	9.5	9.5	9.5	9.46429	9.53125	9.13393	9.16667	9.10714	9.03571	8.71429	9.39286	9.10714	9.165	9	8.85	9.16667	8.75	9.15
M	S148	3	6.14286	7.26786	7.5	7	7	7.5	7	6	7	7	7.5	7.5	7	7.5	7.06505	4	8.33333	8.66667	8	8	8.66667	8.33333	8.33333	8.66667	8.67	8.33333	8	8.33333	7.66667	8.66667	8.33357	7.2381	7.96726	7.75	7.5	7.83333	7.91667	7.66667	7.33333	7.835	7.66667	7.75	7.91667	7.33333	8.08333
M	S149	3	7.21429	7.94643	7.66667	8.5	7.33333	8	8	8.66667	7.33	8	7.33333	8.33333	8	8.33333	7.9041	4	8.33333	7.66667	8.33333	8.66667	8	7.66667	9.33333	9	8.33	9.33333	9	8	9.33333	9.33333	8.595	7.77381	7.80655	8	8.58333	7.66667	7.83333	8.66667	8.83333	7.83	8.66667	8.16667	8.16667	8.66667	8.83333
W	S150	3	10	8.82143	8.5	8.75	8.75	8.5	9	9	9	10	9.75	9	8.25	9	9.02296	4	9.66667	9	9.33333	9.33333	9	9	9	9.33333	9	9.66667	9.33333	9.33333	9.66667	9.33333	9.28571	9.83333	8.91071	8.91667	9.04167	8.875	8.75	9	9.16667	9	9.83333	9.54167	9.16667	8.95833	9.16667
M	S151	3	6.125	7.32738	8	6.66667	7	7	7.66667	8	7.67	7.66667	7	7.66667	7	7	7.27065	4	9.75	8.5	9	9	9	8.75	9	9.5	9	9.75	9.5	8.75	9.25	9.5	9.16071	7.9375	7.91369	8.5	7.83333	8	7.875	8.33333	8.75	8.335	8.70833	8.25	8.20833	8.125	8.25
M	S152	3	7.0625	7.92411	8	8	8.5	7.5	8.5	8	8.5	7.5	7.5	8	7.5	7.5	7.85619	4	8	7.5	8	7.5	7.75	8.5	8.25	8.5	8	8.5	8.25	8.75	8	8.5	8.14286	7.53125	7.71205	8	7.75	8.125	8	8.375	8.25	8.25	8	7.875	8.375	7.75	8
W	S153	3	8.4375	8.07738	7.5	7.5	8	7	7.5	8.5	8	9.5	9	7.5	6.5	7.5	7.89392	4	9	8	8	9	8	8.5	9	9	9	9.5	8.5	8.5	8.5	9	8.67857	8.71875	8.03869	7.75	8.25	8	7.75	8.25	8.75	8.5	9.5	8.75	8	7.5	8.25
W	S154	3	8.5	8.77083	8.66667	9	8.66667	8.33333	8.66667	8.66667	8.67	9.66667	9	9.33333	7.5	8.5	8.71006	4	9.33	9.63	8	10	10	8.3	9.13	8.4	9.29	9.45	8.75	9.5	8.83	9.13	9.12429	8.915	9.20042	8.33333	9.5	9.33333	8.31667	8.89833	8.53333	8.98	9.55833	8.875	9.41667	8.165	8.815
W	S155	3	7.5	7.67857	8.5	7	7.5	7.5	7.5	7.5	8	9	8.5	8	7.5	7.5	7.79847	4	8	9	8	8.5	8	8	8.5	8.5	8.5	9	8.5	8.5	7.5	8.5	8.35714	7.75	8.33929	8.25	7.75	7.75	7.75	8	8	8.25	9	8.5	8.25	7.5	8
W	S156	3	7.5	7.35417	6.66667	7	7.33333	7.33333	7.66667	7.33333	8	8	7.33333	8	7.33333	7.66667	7.46577	4	8.75	8.5	9.75	9.25	8.5	9	9.25	9.5	8.25	9.75	9.75	9.25	9.5	9.5	9.17857	8.125	7.92708	8.20833	8.125	7.91667	8.16667	8.45833	8.41667	8.125	8.875	8.54167	8.625	8.41667	8.58333
W	S157	3	8	8.24777	7.66667	8	8.33333	8.33333	8	9.33333	7.33	9	8.33333	9	8.33333	8	8.27936	4	10	10	10	10	10	10	10	10	10	10	10	10	10	10	10	9	9.12388	8.83333	9	9.16667	9.16667	9	9.66667	8.665	9.5	9.16667	9.5	9.16667	9
W	S158	3	7.5	8.29613	8.5	8.33333	8.33333	8.33333	8.16667	8.33333	8.83	8.5	8.66667	8.33333	8	8.5	8.33044	4	8.67	9	9	9	9	8.67	9	9	8.67	9	9	9	8.67	9	8.90571	8.085	8.64807	8.75	8.66667	8.66667	8.50167	8.58333	8.66667	8.75	8.75	8.83333	8.66667	8.335	8.75
W	S159	3	9.9375	8.79911	8.75	8.75	8.75	8.75	8.75	8.75	8.75	9	9	9.25	8.75	8.75	8.90976	4	10	8	8	8	8	8	8	8	8	10	10	8	8	8	8.42857	9.96875	8.39955	8.375	8.375	8.375	8.375	8.375	8.375	8.375	9.5	9.5	8.625	8.375	8.375
W	S160	3	8.1875	7.77083	7.75	8.25	8	7.5	8	8	8	8	8.5	8.25	8.25	8.25	8.0506	4	7.5	7	8	8.33333	9.33333	7.5	7.5	7.5	7.67	7	7.5	7	7.66667	8.33333	7.70262	7.84375	7.38542	7.875	8.29167	8.66667	7.5	7.75	7.75	7.835	7.5	8	7.625	7.95833	8.29167
M	S161	3	9.125	8.60938	8.25	8.75	8.25	8.5	8.75	8.5	8.5	9	9	9.25	9	8.5	8.71317	4	7.66667	8.33333	8	8.33333	8	7.66667	8	8.66667	8	9.33333	8.66667	7.66667	8.66667	8.66667	8.2619	8.39583	8.47135	8.125	8.54167	8.125	8.08333	8.375	8.58333	8.25	9.16667	8.83333	8.45833	8.83333	8.58333
W	S162	3	8.75	8.48214	8.5	8.5	8.5	8	8.5	8.5	8.5	9.5	9	9	8.5	8	8.58801	4	8.33333	8.33333	8.66667	8.66667	9	8.75	9	9	8.33	9.33333	9.33333	9	9.33333	9	8.86286	8.54167	8.40774	8.58333	8.58333	8.75	8.375	8.75	8.75	8.415	9.41667	9.16667	9	8.91667	8.5
M	S163	3	8.75	8.72917	8.44444	8.77778	8.44444	8.66667	8.77778	9.11111	8.4	9.11111	9.11111	9.11111	8.33333	8.44444	8.72946	4	9	8	10	9	8	9	10	9	8	10	10	9	10	9	9.14286	8.875	8.36458	9.22222	8.88889	8.22222	8.83333	9.38889	9.05556	8.2	9.55556	9.55556	9.05556	9.16667	8.72222
W	S164	3	5.625	7.79491	7.77778	7.88889	7.88889	7.66667	8	7.55556	7.67	8.11111	8	7.66667	7.66667	7.9	7.65801	4	8.66667	8.66667	8.66667	8.66667	8.66667	8.66667	8.66667	8.66667	8.67	10	10	10	10	8.66667	9.04786	7.14583	8.23079	8.22222	8.27778	8.27778	8.16667	8.33333	8.11111	8.17	9.05556	9	8.83333	8.83333	8.28333
W	S165	3	8.42857	8.88244	8	8	7	8	9	8	8	8	8	9	8	9	8.2365	4	8.66667	8	9	9.33333	8.66667	9	8.75	9.33333	8.33	9.66667	9.66667	9.33333	9.66667	9.33333	9.05333	8.54762	8.44122	8.5	8.66667	7.83333	8.5	8.875	8.66667	8.165	8.83333	8.83333	9.16667	8.83333	9.16667
W	S166	3	8.14286	8.26607	9	8	9	8	8.5	8	8	8	8	9	8	9	8.35064	4	9.5	9.5	9.5	9	9	9	9	9	9	9	9	9	9	9	9.10714	8.82143	8.88304	9.25	8.5	9	8.5	8.75	8.5	8.5	8.5	8.5	9	8.5	9
W	S167	3	6.6875	7.40476	7.66667	7	7	7	7.33333	7.66667	7.33	7.33333	7.33333	7.66667	8	7.66667	7.36349	4	8	8	7.75	7.75	7.5	7.5	8.25	8.25	8	8.25	8.25	7	8	7.66667	7.86905	7.34375	7.70238	7.70833	7.375	7.25	7.25	7.79167	7.95833	7.665	7.79167	7.79167	7.33333	8	7.66667
W	S168	3	9.0625	8.48087	8.14286	8.71429	8.28571	8.28571	8.71429	8.71429	8.57	9	8.85714	8.85714	8.14286	8	8.55912	4	9	9	9	9	9	9	9	9	9	9	9	9	9	9	9	9.03125	8.74043	8.57143	8.85714	8.64286	8.64286	8.85714	8.85714	8.785	9	8.92857	8.92857	8.57143	8.5
M	S169	3	8	9	9	9	9	8.66667	9	10	9	9	9	9	9	9	8.97619	4	10	10	10	9.5	9	10	10	10	10	9	9	10	9	10	9.67857	9	9.5	9.5	9.25	9	9.33333	9.5	10	9.5	9	9	9.5	9	9.5
W	S170	3	8.64286	8.43036	8.4	8.4	8.4	8.2	8.6	9	8.2	9	8.8	8.4	8.2	8.2	8.49094	4	7.5	7.25	8.25	7.25	8	7.5	8	7.5	7.75	8	7.75	7.75	8	7.5	7.71429	8.07143	7.84018	8.325	7.825	8.2	7.85	8.3	8.25	7.975	8.5	8.275	8.075	8.1	7.85
M	S171	3	7.42857	8.2619	8.66667	8.33333	8.33333	8.66667	8	8.33333	8	8.33333	8.33333	8.66667	8	8	8.2398	4	9	9	9	9	10	9	10	9	9	9	8	9	9	9	9.07143	8.21429	8.63095	8.83333	8.66667	9.16667	8.83333	9	8.66667	8.5	8.66667	8.16667	8.83333	8.5	8.5
M	S172	3	6.625	8.44345	7.66667	9	8.33333	8.33333	9	8	8.33	8.66667	8.33333	9	8.66667	8.66667	8.36179	4	8	7.66667	8	8	7.66667	8	8.25	8	8.33	8.33333	8.33333	8.66667	8.33333	8	8.11286	7.3125	8.05506	7.83333	8.5	8	8.16667	8.625	8	8.33	8.5	8.33333	8.83333	8.5	8.33333
M	S173	3	6.75	7.72619	7.66667	7.66667	7.33333	8	7.66667	8.66667	8	8	8	7.66667	7	7.66667	7.70068	4	8.66667	8.66667	8.66667	8.33333	9	8.33333	9	8.33333	8.67	9	8	8	8.33333	8.67	8.5481	7.70833	8.19643	8.16667	8	8.16667	8.16667	8.33333	8.5	8.335	8.5	8	7.83333	7.66667	8.16833
M	S174	3	7.3125	8.5875	8.6	8.4	8.8	8.4	9	8.4	8.8	9	8.6	8.4	8.6	8.6	8.53571	4	9.13	8.44	9.33	8.77	9.13	9	10	9.13	8.67	9.33	9.16	9.67	10	9.13	9.20643	8.22125	8.51375	8.965	8.585	8.965	8.7	9.5	8.765	8.735	9.165	8.88	9.035	9.3	8.865
M	S175	3	8.4375	8.12202	7.66667	7.66667	8	7.66667	8.66667	9	7.67	8.66667	8.33333	9	8	7.66667	8.18306	4	8.75	9.33	9.25	9.25	9.5	9	9	9.5	9	9.6	9.5	10	9.13	9.33	9.29571	8.59375	8.72601	8.45833	8.45833	8.75	8.33333	8.83333	9.25	8.335	9.13333	8.91667	9.5	8.565	8.49833
W	S176	3	9.1875	8.21786	8.2	8.4	8.6	7.6	8.2	8.6	7.8	9.6	9.2	8.8	7.4	8	8.41467	4	9	9	9	9	9	8.5	9	9	9	10	9.66667	10	9	9	9.15476	9.09375	8.60893	8.6	8.7	8.8	8.05	8.6	8.8	8.4	9.8	9.43333	9.4	8.2	8.5
M	S177	3	7.125	8	9	7.33333	8	8	8.33333	7.66667	8.25	8.33333	8.33333	8.33333	8.33333	7.66667	8.0506	4	7	7.25	7.75	7.5	7.25	7.5	6.75	7.5	7.75	8.25	7.75	7.5	7.5	7.5	7.48214	7.0625	7.625	8.375	7.41667	7.625	7.75	7.54167	7.58333	8	8.29167	8.04167	7.91667	7.91667	7.58333
M	S178	3	7.5625	8.66369	8.33333	8.5	8.33333	8.33333	8	9	9	9	9	9.33333	8.66667	8.66667	8.59949	4	8.66667	8.66667	8.33333	7.66667	9	7.66667	8.66667	8.33333	8.67	9	8.66667	8.33333	8.66667	8	8.45262	8.11458	8.66518	8.33333	8.08333	8.66667	8	8.33333	8.66667	8.835	9	8.83333	8.83333	8.66667	8.33333
M	S179	3	8.5	8.19147	8.55556	8.22222	8.11111	7.88889	8.11111	8.33333	8.56	8.22222	8.44444	8.22222	8	8.1	8.24733	4	7.66667	7.66667	8	7.66667	8.33333	7.66667	7.66667	8	7.33	8.33333	8.66667	8.33333	7.33333	8	7.90452	8.08333	7.92907	8.27778	7.94444	8.22222	7.77778	7.88889	8.16667	7.945	8.27778	8.55556	8.27778	7.66667	8.05
M	S180	3	7.5625	7.8125	8	8	8	8	7.5	7.5	8	8.5	8	7	7	8.5	7.8125	4	8	9	8	8	8	9	8	10	9	10	8	8	8	8	8.5	7.78125	8.40625	8	8	8	8.5	7.75	8.75	8.5	9.25	8	7.5	7.5	8.25
M	S181	3	8.92857	9.15714	8.8	9	8.8	8.8	8.8	9.4	9	9.4	9.6	9.66667	9.4	9.2	9.13946	4	9	8.66667	9	10	10	9.33333	9.33333	9	9	10	10	9	9	10	9.38095	8.96429	8.9119	8.9	9.5	9.4	9.06667	9.06667	9.2	9	9.7	9.8	9.33333	9.2	9.6
M	S182	3	9.6875	8.91518	8	9	7.5	9	10	8.5	9	9.5	10	10	9	9	9.07876	4	8	7.66667	7.33333	8.33333	7.66667	8	7.66667	7.66667	7.33	8.33333	8.33333	8.66667	8.66667	7.67	7.95238	8.84375	8.29092	7.66667	8.66667	7.58333	8.5	8.83333	8.08333	8.165	8.91667	9.16667	9.33333	8.83333	8.335
W	S183	3	7.0625	7.31696	8	7	7	7	8	7	7	8	7.5	7.5	7.5	7	7.34853	4	8	8.5	7.5	8.5	8.5	8	8	8	8	8.66667	8.5	8	8	8	8.15476	7.53125	7.90848	7.75	7.75	7.75	7.5	8	7.5	7.5	8.33333	8	7.75	7.75	7.5
M	S184	3	7.28571	7.51786	7	7	7.5	6.5	8.5	7.5	7	9	7	8.5	8	6.5	7.48597	4	8	8	8	8	8	8	8	8	8	10	10	10	8	8	8.42857	7.64286	7.75893	7.5	7.5	7.75	7.25	8.25	7.75	7.5	9.5	8.5	9.25	8	7.25
W	S185	3	7.6875	8.375	9	8.5	9	8.5	8.5	7.5	8	9.5	9.5	8	7	8.5	8.39732	4	9	8.5	8.5	9.5	9	9	9.33333	8.33333	9.33	9.33333	9.66667	10	10	8	9.1069	8.34375	8.4375	8.75	9	9	8.75	8.91667	7.91667	8.665	9.41667	9.58333	9	8.5	8.25
W	S186	3	8.875	9.125	10	8	8	9	9	9	9	10	10	10	10	8	9.14286	4	9	9	8	8	8	8	9	9	9	9	10	9	9	9	8.78571	8.9375	9.0625	9	8	8	8.5	9	9	9	9.5	10	9.5	9.5	8.5
W	S187	3	9.42857	8.8006	8.33333	8.66667	8.33333	8.33333	9	9	9.33	9.66667	10	9.33333	8.33333	8.33333	8.92089	4	8.75	8.25	8.5	8.5	8.75	8.25	8.75	8.75	8	8.5	8.75	8.75	8.75	8.5	8.55357	9.08929	8.5253	8.41667	8.58333	8.54167	8.29167	8.875	8.875	8.665	9.08333	9.375	9.04167	8.54167	8.41667
W	S188	3	8.75	8.77381	8.66667	9	9	8.66667	9	9	8.33	10	9.66667	9	8.33333	8.33333	8.89432	4	9	8.66667	9	8.66667	8.66667	8.33333	8.66667	9	8.67	8.25	8.75	8.25	8.75	9	8.69071	8.875	8.72024	8.83333	8.83333	8.83333	8.5	8.83333	9	8.5	9.125	9.20833	8.625	8.54167	8.66667
W	S189	3	8.75	9.0119	8	8.66667	8.66667	9	8.66667	9	9	9.66667	10	9.33333	9	9	8.98299	4	9	9	9	9.33333	9.66667	9	9.66667	9.66667	10	9.33333	10	10	9.66667	9.66667	9.5	8.875	9.00595	8.5	9	9.16667	9	9.16667	9.33333	9.5	9.5	10	9.66667	9.33333	9.33333
W	S190	3	7.4375	8.05469	8.625	7.875	7.85714	7.85714	8	8.28571	8.14	8.57143	8.42857	8.57143	8	8	8.12169	4	7.5	8	8	8.5	8.5	8	8	8	8	9	9	8	8	8	8.17857	7.46875	8.02734	8.3125	8.1875	8.17857	7.92857	8	8.14286	8.07	8.78571	8.71429	8.28571	8	8
W	S191	3	8.5625	8.76091	8.77778	9	8.55556	8.77778	8.88889	8.77778	8.89	9.33333	8.77778	9	8.55556	8.44444	8.79302	4	7.66667	7.66667	8	7.66667	8.66667	8.33333	8	8.33333	8	8.33333	8	8.33333	7.66667	8.33333	8.07143	8.11458	8.21379	8.38889	8.33333	8.61111	8.55556	8.44444	8.55556	8.445	8.83333	8.38889	8.66667	8.11111	8.38889
M	S192	3	7.25	8.42969	8.5	8.42857	8.25	8.375	8.625	8.5	8.63	8.75	8.875	8.5	8	8.375	8.39202	4	9.75	9.75	9.75	9.75	9.5	9.5	9.75	9.75	9.75	10	10	9.75	9.75	9.75	9.75	8.5	9.08984	9.125	9.08929	8.875	8.9375	9.1875	9.125	9.19	9.375	9.4375	9.125	8.875	9.0625
W	S193	3	8.5	8.59375	9	8.5	8.5	9	8	8.5	9	9	9	8.5	9	9	8.72098	4	8.66667	8.33333	8	8	8.33333	8	8.33333	9	8.33	8.66667	9	8.33333	8.66667	9	8.47595	8.58333	8.46354	8.5	8.25	8.41667	8.5	8.16667	8.75	8.665	8.83333	9	8.41667	8.83333	9
M	S194	3	8.4375	7.8375	8	7.6	7.8	7.6	7.8	8	8	8.5	8.2	8.6	7.8	7.8	7.99821	4	7.625	6.875	8.25	7.625	8.625	8	7.625	8.73333	7.835	9.33333	9.33333	9.01667	8.33333	8.33333	8.2531	8.03125	7.35625	8.125	7.6125	8.2125	7.8	7.7125	8.36667	7.9175	8.91667	8.76667	8.80833	8.06667	8.06667
M	S195	3	9.1875	8.5	8.66667	8.33333	8.66667	9	8.66667	8.66667	8.67	8.33333	8.66667	8.66667	8.33333	8.33333	8.62077	4	7	7.5	7.5	8	8	7	7	7.5	8	8	8	7.5	6.5	7.5	7.5	8.09375	8	8.08333	8.16667	8.33333	8	7.83333	8.08333	8.335	8.16667	8.33333	8.08333	7.41667	7.91667
W	S196	3	8.75	8.79688	8.5	9	8.75	8.66667	9.25	8.5	8.75	9.25	8.75	9.5	8.5	8.75	8.83668	4	9	8.33333	8.33333	8.66667	9	8.33333	8.66667	9	9.67	9.33333	9.33333	9.33333	9	9	8.92881	8.875	8.5651	8.41667	8.83333	8.875	8.5	8.95833	8.75	9.21	9.29167	9.04167	9.41667	8.75	8.875
W	S197	3	8.6875	8.6875	8.5	9	8	8.5	8.25	8.75	8.5	9.25	9.25	9.25	8.25	9	8.70536	4	8.66667	9	9	8.33333	8.33333	8.66667	9	7.66667	8	9.66667	8.66667	8	8.33333	7.66667	8.5	8.67708	8.84375	8.75	8.66667	8.16667	8.58333	8.625	8.20833	8.25	9.45833	8.95833	8.625	8.29167	8.33333
